# Supplementary material for: Temporal Convolutional Neural Network Analysis of Magnetocardiography Signals for Detection of Pulmonary Hypertension
Source: Bioengineering (Basel). 2026 Jun 25;13(7):736. doi: 10.3390/bioengineering13070736 (PMC13405781; doi:10.3390/bioengineering13070736)
Supplement: Supplementary file 1 [file bioengineering-13-00736-s001.zip]

Archive with 1 entries (1 files):
- bioengineering-4340626-supplementary.pdf
